# Supplementary material for: Comparative analysis of the water-based nanofluids in semi-circular heat transfer systems for thermohydraulic performance evaluation
Source: Nanoscale Adv. 2026 May 18;8(12):3524–42. doi: 10.1039/d6na00038j (PMC13182842; doi:10.1039/d6na00038j)
Supplement: NA-008-D6NA00038J-s001 [file NA-008-D6NA00038J-s001.xlsx]

## Sheet: Results
Nanofluid	Concentration	h (W/m2-K)	Cavity Wall Temp (K)	Nu/Nu0	Outlet Temp (K)	ΔP / ΔP0	Thermal Performance Factor (TPF)	Pumping power (W)	Effectiveness (%)
Water	-	3035.64	317.827	1	-	1	1	0.246079	4.60441
Al	0.005	3302.91	316.271	1.08804	300.804	1.01296	1.08339	0.249268	4.94259
Al	0.01	3338.65	316.123	1.09981	300.807	1.02615	1.0904	0.252514	5.00434
Al	0.03	3380.84	316.044	1.11371	300.822	1.08289	1.08457	0.266477	5.12173
Al	0.05	3344.15	316.384	1.10163	300.843	1.1484	1.05202	0.282598	5.14335
Al2O3	0.005	3306.38	316.246	1.08919	300.803	1.01822	1.08266	0.250563	4.94454
Al2O3	0.01	3347.14	316.067	1.10261	300.805	1.03635	1.08958	0.255025	5.00795
Al2O3	0.03	3413.01	315.851	1.12431	300.814	1.11423	1.08454	0.274188	5.13723
Al2O3	0.05	3397.92	316.053	1.11934	300.83	1.20155	1.05295	0.295677	5.16778
Cu	0.005	3343.48	316.041	1.10141	300.799	1.03771	1.08791	0.255359	4.98312
Cu	0.01	3418.29	315.685	1.12605	300.797	1.07567	1.09903	0.264699	5.08383
Cu	0.03	3606.37	314.873	1.18801	300.796	1.23398	1.10768	0.303657	5.35208
Cu	0.05	3687.08	314.592	1.2146	300.8	1.40381	1.08487	0.345449	5.48253
CuO	0.005	3315.11	316.193	1.09206	300.801	1.02597	1.08278	0.252469	4.94957
CuO	0.01	3367.52	315.95	1.10933	300.802	1.05233	1.09064	0.258958	5.02628
CuO	0.03	3475.9	315.505	1.14503	300.806	1.16364	1.08868	0.286348	5.20075
CuO	0.05	3496.19	315.504	1.15171	300.817	1.2853	1.05936	0.316286	5.26637
hBN	0.005	3355.83	316.02	1.10548	300.803	1.01065	1.10158	0.248699	5.01557
hBN	0.01	3490.22	315.433	1.14975	300.805	1.02193	1.14147	0.251477	5.21491
hBN	0.03	3950.59	313.759	1.3014	300.813	1.07044	1.27223	0.263413	5.91229
hBN	0.05	4303.33	312.772	1.4176	300.827	1.12723	1.36218	0.277389	6.47768
G	0.005	3396.49	315.827	1.11887	300.8	1.01127	1.1147	0.248852	5.05635
G	0.01	3567.48	315.099	1.1752	300.798	1.02263	1.16647	0.251649	5.284
G	0.03	4164.46	313.055	1.37186	300.793	1.07184	1.34053	0.263757	6.07105
G	0.05	4639.47	311.848	1.52833	300.793	1.12943	1.46763	0.27793	6.68983
GO	0.005	3238.3	316.598	1.06676	300.808	1.00958	1.06338	0.248436	4.86623
GO	0.01	3257.17	316.534	1.07297	300.812	1.01915	1.06622	0.25079	4.9129
GO	0.03	3303.75	316.449	1.08832	300.833	1.061	1.06707	0.26109	5.06654
GO	0.05	3307.97	316.62	1.08971	300.86	1.11021	1.05242	0.273199	5.17468
